# Supplementary material for: Identification and Characterization of Rice OsHKT1;3 Variants
Source: Plants (Basel). 2021 Sep 24;10(10):2006. doi: 10.3390/plants10102006 (PMC8537747; doi:10.3390/plants10102006)
Supplement: Supplementary file 1 [file plants-10-02006-s001.zip]

Archive with 1 entries (1 files):
- plants-1384844-supplementary.pdf
